# Supplementary material for: The Degradation Process of Typical Neonicotinoid Insecticides in Tidal Streams in Subtropical Cities: A Case Study of the Wuchong Stream, South China
Source: Toxics. 2023 Feb 22;11(3):203. doi: 10.3390/toxics11030203 (PMC10057386; doi:10.3390/toxics11030203)
Supplement: Supplementary file 1 [file toxics-11-00203-s001.zip]

Archive with 1 entries (1 files):
- toxics-2176656-supplementary.pdf
